# Supplementary material for: Oral Health Promotion under the 8020 Campaign in Japan—A Systematic Review
Source: Int J Environ Res Public Health. 2023 Jan 19;20(3):1883. doi: 10.3390/ijerph20031883 (PMC9915309; doi:10.3390/ijerph20031883)
Supplement: Supplementary file 1 [file ijerph-20-01883-s001.zip]

Archive with 1 entries (1 files):
- ijerph-2129254-supplementary.pdf
